# Supplementary material for: Site-Directed Mutants of Parasporin PS2Aa1 with Enhanced Cytotoxic Activity in Colorectal Cancer Cell Lines
Source: Molecules. 2022 Oct 26;27(21):7262. doi: 10.3390/molecules27217262 (PMC9658827; doi:10.3390/molecules27217262)
Supplement: Supplementary file 1 [file molecules-27-07262-s001.zip]

Archive with 1 entries (1 files):
- molecules-1967345-supplementary.pdf
